# Supplementary material for: Successful treatment of a B/T MPAL patient by chemo-free treatment with venetoclax, azacitidine, and blinatumomab
Source: Ann Hematol. 2024 Feb 17;103(4):1397–402. doi: 10.1007/s00277-024-05644-9 (PMC10940381; doi:10.1007/s00277-024-05644-9)
Supplement: Supplementary file 1 — Supplementary file1 (XLS 33 KB) [file 277_2024_5644_MOESM1_ESM.xls]

## Sheet: Sheet1
NGS Panel
ABL1		BRAF			CD79B	CXCR4		EZH2		IKZF3	MED12		PDGFRA	RELN		STAG2		TP63
ANKRD26		BRCA1			CDKN1A	DDX3X		FAM46C		IL7R	MEF2B		PDGFRB	RHOA		STAT1		TP73
APC		BRCA2			CDKN2A	DDX41		FAT1		IRF4	MPL		PHF6	RPS15		STAT2		TRAF3
ARID1A		BRCC3			CDKN2B	DHX15		FBXW7		JAK1	PWWP3A		PIGA	RUNX1		STAT3		TYK2
ARID1B		BTG1			CDKN2C	DIS3		FLT3		JAK2	MYC		PIK3CA	SAMHD1		STAT4		U2AF1
ARID2		BTK			CEBPA	DNM2		FOXO1		JAK3	MYD88		PIM1	SETBP1		STAT5A		UNC13D
ARID5B		CALR			CEBPE	DNMT3A		GATA1		KDM6A	NF1		PLCG1	SETD2		STAT5B		WT1
ASXL1		CARD11			CHD8	ECT2L		GATA2		KIT	NFKB1		PLCG2	SF3B1		STAT6		XPO1
ASXL2		CBL			CIITA	EED		GATA3		KLF2	NFKB2		PPM1D	SH2B3		SUZ12		ZAP70
ATM		CCND1			CRBN	EGFR		GNA13		KMT2A	NFKBIE		PRDM1	SMC1A		TBL1XR1		ZBTB7A
B2M		CCND2			CREBBP	EGR2		HRAS		KMT2C	NOTCH1		PTEN	SMC2		TCF3		ZMYM3
BCL2		CCND3			CRLF2	EP300		ID3		KMT2D	NOTCH2		PTPN11	SMC3		TET1		ZRSR2
BCL6		CD274			CSF1R	EPOR		IDH1		KRAS	NPM1		PTPRD	SOS1		TET2
BCOR		CD28			CSF3R	ERBB3		IDH2		MAP2K1	NRAS		RAD21	SPEN		TNFAIP3
BCORL1		CD58			CSMD1	ETNK1		IGLL5		MAPK1	PAX5		RAF1	SRP72		TNFRSF14
BIRC3		CD79A			CTCF	ETV6		IKZF1		MECOM	PDCD1LG2		RB1	SRSF2		TP53
Potentially clinically significant mutations detected at the patient's initial visit
ASXL1		20q11.21			NM_015338.6		13		c.1964_ 1967dupCCGA				p.Glu657fs			0.154
RUNX1		21q22.12			NM_001754.4		5		c.422_423insAGGCT				p.Ala142fs			0.136
EZH2		7q36.1			NM_004456.5		19		c.2187dupT				p.Asp730fs			0.186
NOTCH1		9q34.3			NM_017617.5		27		c.5027T>A				p.Val1676Asp			0.166
JAK1		1p31.3			NM_002227.4		18		c.2443C>T				p.Pro815Ser			0.164
JAK3		19p13.11			NM_000215.3		19		c.2518C>T				p.Arg840Cys			0.165
NRAS		1p13.2			NM_002524.5		2		c.71T>A				p.Ile24Asn			0.167
Mutations of uncertain clinical significance
CTCF		16q22.1			NM_006565.4		5		c.1022G>A				p.Arg341His			0.177
CTCF		16q22.1			NM_006565.4		7		c.1357+1G>A				shear variation			0.165
PHF6		Xq26.2			NM_032458.3		4		c.375-1G>A				shear variation			0.302
SETD2		3p21.31			NM_014159.6		7		c.4917+2_4917+3insCCCC				shear variation			0.129
SUZ12		17q11.2			NM_015355.4		8		c.856C>T				p.Arg286Ter			0.119
CEBPE		14q11.2			NM_001805.3		1		c.452_453delCAinsGC				p.Thr151Ser			0.479
